# Supplementary material for: Endoscopic Ipsilateral Interhemispheric Approach for Middle-Third Falcine Meningioma: A Case Report and Literature Review
Source: Brain Sci. 2023 Jul 18;13(7):1085. doi: 10.3390/brainsci13071085 (PMC10377495; doi:10.3390/brainsci13071085)
Supplement: Supplementary file 1 [file brainsci-13-01085-s001.zip]

Archive with 1 entries (1 files):
- brainsci-2376255-supplementary.mp4
